# Supplementary material for: Exploration of Cytotoxic Potential of Longifolene/Junipene Isolated from Chrysopogon zizanioides
Source: Molecules. 2022 Sep 6;27(18):5764. doi: 10.3390/molecules27185764 (PMC9504982; doi:10.3390/molecules27185764)
Supplement: Supplementary file 1 [file molecules-27-05764-s001.zip]

Archive with 1 entries (1 files):
- molecules-1872699-supplementary.pdf
